# Supplementary material for: La-related protein 1 (LARP1) binds the mRNA cap, blocking eIF4F assembly on TOP mRNAs
Source: eLife. 2017 Apr 7;6:e24146. doi: 10.7554/eLife.24146 (PMC5419741; doi:10.7554/eLife.24146)
Supplement: Figure 2—source data 1. — DOI: http://dx.doi.org/10.7554/eLife.24146.010 [file elife-24146-fig2-data1.xlsx]

## Sheet: Figure 2 (a-d) source data
Figure 2 (a-d) Source Data
GRPS6				m7G-GRPS6				m7GpppRPS6
[DM15 (µM)]	Average fraction shifted (n=3)	STDEV		Average fraction shifted (n=3)	STDEV		Average fraction shifted (n=3)	STDEV
1e-05	4.6588e-09	1.2967e-09		3.5289e-09	1.1351e-09		0.025032	0.011549
0.0003							0.025264	0.022881
0.001							0.067107	0.039101
0.003							0.32448	0.020669
0.01	4.0952e-09	1.2116e-09		3.8201e-09	9.7132e-10		0.43586	0.031032
0.03	4.4493e-09	9.5798e-10		3.727e-09	1.2128e-09		0.54433	0.016071
0.1	4.5624e-09	9.535e-10		3.5867e-09	1.2339e-09		0.65214	0.014257
0.3	4.4149e-09	8.469e-10		0.058965	0.019366		0.83805	0.043384
1	4.5545e-09	9.3895e-10		0.26332	0.053367		0.87062	0.025264
3	0.11519	0.053917		0.64486	0.021438		0.97071	0.025916
10	0.6568	0.19343		0.94587	0.011041		0.9812	0.02112
30	0.92605	0.075196		0.98963	0.0052426		0.99251	0.025125

## Sheet: Figure 2 Figure Supplemental 1 
Figure 2-Figure Supplement 1 Source Data
[DM15 Y922A (µM)]	Average fraction shifted (n=3)	STDEV	[DM15 E886R (µM)]	Average fraction shifted (n=3)	STDEV
0	0.013675	0.010557	0	0.022641	0.031735
0.003	0.039197	0.027821	0.003	0.011637	0.0088194
0.01	0.032226	0.021062	0.01	0.028013	0.026009
0.03	0.031641	0.024534	0.03	0.026796	0.030687
0.1	0.031272	0.0225	0.1	0.042082	0.048338
0.3	0.084113	0.036865	0.3	0.029754	0.018102
1	0.22167	0.095025	1	0.071875	0.04334
3	0.46227	0.028193	3	0.23935	0.028256
10	0.61315	0.066975	10	0.47143	0.091528
20	0.7131	0.081448	20	0.56837	0.10279

## Sheet: Figure 2 Figure Supplement 3
Figure 2-Figure Supplement 3
[eIF4E (µM)]				Average fraction shifted (n=3)
	Replicate 1	Replicate 2	Replicate 3	m7G-GRPS6	StdDev
1e-09	0.067749	0.0002908	0.093385	0.053808	0.048088
0.001	0.036471	0.00014357	0.066276	0.034297	0.03312
0.003	0.038247	0.00020291	0.042538	0.026996	0.023302
0.01	0.035919	0.00016807	0.081669	0.039252	0.040853
0.03	0.035343	0.00094122	0.087475	0.041253	0.043568
0.1	0.03127	0.0080685	0.061622	0.033654	0.026856
0.3	0.25003	0.10486	0.33405	0.22964	0.11595
1	0.72966	0.46274	0.54432	0.57891	0.13678
3	0.88117	0.88918	0.77516	0.8485	0.063643
10	0.93188	0.97334	0.87752	0.92758	0.048052
30
[eIF4E (µM)]				Average fraction shifted (n=3)
	Replicate 1	Replicate 2	Replicate 3	m7GpppRPS6	STDEV
1e-09	0.057564	0.052775	0.043715	0.051351	0.0070335
0.001
0.003	0.092399	0.019384	0.046556	0.05278	0.036903
0.01	0.098189	0.062501	0.046559	0.069083	0.026436
0.03	0.10046	0.059094	0.049369	0.069642	0.027132
0.1	0.10741	0.078906	0.055558	0.080623	0.025967
0.3	0.10996	0.065823	0.19253	0.12277	0.064316
1	0.37321	0.2328	0.34875	0.31825	0.075009
3	0.53816	0.52031	0.52721	0.52856	0.0090008
10	0.65557	0.59317	0.73668	0.66181	0.071956
30	0.74071	0.59044		0.66557	0.10626
