# Supplementary material for: La-related protein 1 (LARP1) binds the mRNA cap, blocking eIF4F assembly on TOP mRNAs
Source: eLife. 2017 Apr 7;6:e24146. doi: 10.7554/eLife.24146 (PMC5419741; doi:10.7554/eLife.24146)
Supplement: Figure 3—source data 1. — DOI: http://dx.doi.org/10.7554/eLife.24146.017 [file elife-24146-fig3-data1.xlsx]

## Sheet: RT-ddPCR Raw Data
Well	ExptType	Experiment	Sample	TargetType	Target	Status	Concentration	Supermix	CopiesPer20uLWell	TotalConfMax	TotalConfMin	PoissonConfMax	PoissonConfMin	Positives	Negatives	Ch1+Ch2+	Ch1+Ch2-	Ch1-Ch2+	Ch1-Ch2-	Linkage	AcceptedDroplets	CNV	TotalCNVMax	TotalCNVMin	PoissonCNVMax	PoissonCNVMin	ReferenceCopies	UnknownCopies	Ratio	TotalRatioMax	TotalRatioMin	PoissonRatioMax	PoissonRatioMin	FractionalAbundance	TotalFractionalAbundanceMax	TotalFractionalAbundanceMin	PoissonFractionalAbundanceMax	PoissonFractionalAbundanceMin	ReferenceAssayNumber	TargetAssayNumber	Threshold	MeanAmplitudeofPositives	MeanAmplitudeofNegatives	MeanAmplitudeTotal	ExperimentComments	MergedWells	TotalConfMax68	TotalConfMin68	PoissonConfMax68
A01	Absolute Quantification	ABS	LARP1-IF4G-La-IP-2016-10-27	Ch1Unknown	RPS6	OK	3900	QX200 ddPCR EvaGreen Supermix	78000			4000	3810	14411	543						14954																		1	1	8746	19405	4830.9	18876					3951
B01	Absolute Quantification	ABS	LARP1-IF4G-La-IP-2016-10-27	Ch1Unknown	RPS6	OK	3780	QX200 ddPCR EvaGreen Supermix	75600			3870	3690	15745	661						16406																		1	1	8091	19556	4764.3	18961					3824
C01	Absolute Quantification	ABS	LARP1-IF4G-La-IP-2016-10-27	Ch1Unknown	RPS6	OK	4030	QX200 ddPCR EvaGreen Supermix	80600			4130	3930	15312	517						15829																		1	1	8089	19974	4842.8	19479					4080
D01	Absolute Quantification	ABS	LARP1-IF4G-La-IP-2016-10-27	Ch1Unknown	RPS6	OK	4340	QX200 ddPCR EvaGreen Supermix	86800			4460	4230	15590	399						15989																		1	1	5491	17589	4693.9	17268					4400
E01	Absolute Quantification	ABS	LARP1-IF4G-La-IP-2016-10-27	Ch1Unknown	RPS6	Manual	2173	QX200 ddPCR EvaGreen Supermix	43460			2214	2133	14633	2741						17374																		1	1	5200	19439	4833.3	17135					2193
F01	Absolute Quantification	ABS	LARP1-IF4G-La-IP-2016-10-27	Ch1Unknown	RPS6	OK	3740	QX200 ddPCR EvaGreen Supermix	74800			3830	3660	14825	643						15468																		1	1	8214	19773	4700.3	19147					3788
G01	Absolute Quantification	ABS	LARP1-IF4G-La-IP-2016-10-27	Ch1Unknown	RPS6	OK	3820	QX200 ddPCR EvaGreen Supermix	76400			3920	3730	13324	538						13862																		1	1	7861	19572	4680	18994					3873
H01	Absolute Quantification	ABS	LARP1-IF4G-La-IP-2016-10-27	Ch1Unknown	RPS6	Manual	3720	QX200 ddPCR EvaGreen Supermix	74400			3810	3640	14595	644						15239																		1	1	9819	19919	4701.6	19276					3769
A02	Absolute Quantification	ABS	LARP1-IF4G-La-IP-2016-10-27	Ch1Unknown	RPS6	OK	3750	QX200 ddPCR EvaGreen Supermix	75000			3840	3660	15869	685						16554																		1	1	10201	19494	4615.3	18879					3792
B02	Absolute Quantification	ABS	LARP1-IF4G-La-IP-2016-10-27	Ch1Unknown	RPS6	OK	3.3	QX200 ddPCR EvaGreen Supermix	66			4.4	2.5	50	17543						17593																		1	1	5296	10441	3865.8	3884.5					3.84
C02	Absolute Quantification	ABS	LARP1-IF4G-La-IP-2016-10-27	Ch1Unknown	RPS6	OK	2.1	QX200 ddPCR EvaGreen Supermix	42			3.1	1.3	20	11352						11372																		1	1	5417	9405	3113.5	3124.6					2.57
D02	Absolute Quantification	ABS	LARP1-IF4G-La-IP-2016-10-27	Ch1Unknown	RPS6	OK	3.2	QX200 ddPCR EvaGreen Supermix	64			4.2	2.4	51	18592						18643																		1	1	4888	10019	3826.8	3843.7					3.69
E02	Absolute Quantification	ABS	LARP1-IF4G-La-IP-2016-10-27	Ch1Unknown	RPS6	OK	37.3	QX200 ddPCR EvaGreen Supermix	746			40.4	34.2	561	17427						17988																		1	1	7012	18596	3833.9	4294.2					38.9
F02	Absolute Quantification	ABS	LARP1-IF4G-La-IP-2016-10-27	Ch1Unknown	RPS6	OK	39.8	QX200 ddPCR EvaGreen Supermix	796			43	36.5	587	17080						17667																		1	1	7111	18408	3790.2	4275.9					41.4
G02	Absolute Quantification	ABS	LARP1-IF4G-La-IP-2016-10-27	Ch1Unknown	RPS6	OK	36.7	QX200 ddPCR EvaGreen Supermix	734			40	33.3	470	14852						15322																		1	1	7092	18549	3801.2	4253.6					38.3
H02	Absolute Quantification	ABS	LARP1-IF4G-La-IP-2016-10-27	Ch1Unknown	RPS6	CHECK	No Call	QX200 ddPCR EvaGreen Supermix						0	0						0																		1	1	0	0	0	0
A03	Absolute Quantification	ABS	LARP1-IF4G-La-IP-2016-10-27	Ch1Unknown	RPS6	Manual	11.1	QX200 ddPCR EvaGreen Supermix	222			12.8	10.3	170	17871						18041																		1	1	9817	16277	3621.6	3740.9					0
B03	Absolute Quantification	ABS	LARP1-IF4G-La-IP-2016-10-27	Ch1Unknown	RPS6	Manual	8.2	QX200 ddPCR EvaGreen Supermix	164			9.6	7.5	132	18947						19079																		1	1	9817	16766	3530.3	3621.9					0
C03	Absolute Quantification	ABS	LARP1-IF4G-La-IP-2016-10-27	Ch1Unknown	RPS6	Manual	10.6	QX200 ddPCR EvaGreen Supermix	212			12.2	9.8	170	18717						18887																		1	1	9817	16881	3571.1	3690.9					0
D03	Absolute Quantification	ABS	LARP1-IF4G-La-IP-2016-10-27	Ch1Unknown	RPS6	Manual	132.6	QX200 ddPCR EvaGreen Supermix	2652			138.5	129.6	1988	16660						18648																		1	1	9817	18579	3537.5	5141					140
E03	Absolute Quantification	ABS	LARP1-IF4G-La-IP-2016-10-27	Ch1Unknown	RPS6	Manual	125.8	QX200 ddPCR EvaGreen Supermix	2516			131.5	122.9	1894	16784						18678																		1	1	9817	18655	3522.2	5056.7					129
F03	Absolute Quantification	ABS	LARP1-IF4G-La-IP-2016-10-27	Ch1Unknown	RPS6	Manual	125.6	QX200 ddPCR EvaGreen Supermix	2512			131.3	122.7	1865	16559						18424																		1	1	9817	18388	3452.5	4964.4					128
G03	Absolute Quantification	ABS	LARP1-IF4G-La-IP-2016-10-27	Ch1Unknown	RPS6	Manual	27.7	QX200 ddPCR EvaGreen Supermix	554			30.4	26.2	382	16058						16440																		1	1	9817	18526	3541	3889.2					0
H03	Absolute Quantification	ABS	LARP1-IF4G-La-IP-2016-10-27	Ch1Unknown	RPS6	Manual	27.6	QX200 ddPCR EvaGreen Supermix	552			30.4	26.1	373	15732						16105																		1	1	9817	18199	3422.7	3764.9					0
A04	Absolute Quantification	ABS	LARP1-IF4G-La-IP-2016-10-27	Ch1Unknown	RPS6	Manual	24.7	QX200 ddPCR EvaGreen Supermix	494			27.2	23.4	380	17923						18303																		1	1	9951	18119	3473	3777.1					0
B04	Absolute Quantification	ABS	LARP1-IF4G-La-IP-2016-10-27	Ch1Unknown	RPS6	Manual	5.6	QX200 ddPCR EvaGreen Supermix	112			6.9	5	87	18176						18263																		1	1	9951	15625	3484.7	3542.5					0
C04	Absolute Quantification	ABS	LARP1-IF4G-La-IP-2016-10-27	Ch1Unknown	RPS6	Manual	5.2	QX200 ddPCR EvaGreen Supermix	104			6.4	4.6	82	18535						18617																		1	1	9951	15676	3458.6	3512.4					0
D04	Absolute Quantification	ABS	LARP1-IF4G-La-IP-2016-10-27	Ch1Unknown	RPS6	Manual	5.2	QX200 ddPCR EvaGreen Supermix	104			6.4	4.7	83	18710						18793																		1	1	9951	16128	3447.2	3503.3					0
E04	Absolute Quantification	ABS	LARP1-IF4G-La-IP-2016-10-27	Ch1Unknown	RPS6	Manual	153.1	QX200 ddPCR EvaGreen Supermix	3062			159.5	149.8	2170	15616						17786																		1	1	9951	18770	3416.4	5289.6					160
F04	Absolute Quantification	ABS	LARP1-IF4G-La-IP-2016-10-27	Ch1Unknown	RPS6	Manual	161	QX200 ddPCR EvaGreen Supermix	3220			168	158	2274	15518						17792																		1	1	9951	18827	3416.1	5385.8					160
G04	Absolute Quantification	ABS	LARP1-IF4G-La-IP-2016-10-27	Ch1Unknown	RPS6	Manual	162	QX200 ddPCR EvaGreen Supermix	3240			170	159	1960	13235						15195																		1	1	9951	18796	3420.8	5404.1					170
H04	Absolute Quantification	ABS	LARP1-IF4G-La-IP-2016-10-27	Ch1Unknown	RPS6	CHECK	No Call	QX200 ddPCR EvaGreen Supermix						0	0						0																		1	1	9951	0	0	0
A05	Absolute Quantification	ABS	LARP1-IF4G-La-IP-2016-10-27	Ch1Unknown	RPS6	Manual	45.3	QX200 ddPCR EvaGreen Supermix	906			48.6	43.6	710	18086						18796																		1	1	10044	17856	3304.7	3854.3					47
B05	Absolute Quantification	ABS	LARP1-IF4G-La-IP-2016-10-27	Ch1Unknown	RPS6	Manual	45.7	QX200 ddPCR EvaGreen Supermix	914			49	44.1	782	19721						20503																		1	1	10044	18050	3273.5	3837.1					47
C05	Absolute Quantification	ABS	LARP1-IF4G-La-IP-2016-10-27	Ch1Unknown	RPS6	Manual	43.4	QX200 ddPCR EvaGreen Supermix	868			46.6	41.8	730	19426						20156																		1	1	10044	17985	3286.5	3818.8					45
D05	Absolute Quantification	ABS	LARP1-IF4G-La-IP-2016-10-27	Ch1Unknown	RPS6	Manual	41.7	QX200 ddPCR EvaGreen Supermix	834			44.8	40.2	707	19585						20292																		1	1	10044	17869	3273.5	3782					43.3
E05	Absolute Quantification	ABS	LARP1-IF4G-La-IP-2016-10-27	Ch1Unknown	RPS6	Manual	18.7	QX200 ddPCR EvaGreen Supermix	374			20.8	17.6	302	18865						19167																		1	1	10044	17224	3244.1	3464.4					0
F05	Absolute Quantification	ABS	LARP1-IF4G-La-IP-2016-10-27	Ch1Unknown	RPS6	Manual	19.7	QX200 ddPCR EvaGreen Supermix	394			21.8	18.5	312	18516						18828																		1	1	10044	16943	3222.1	3449.4					0
G05	Absolute Quantification	ABS	LARP1-IF4G-La-IP-2016-10-27	Ch1Unknown	RPS6	Manual	20.1	QX200 ddPCR EvaGreen Supermix	402			22.6	18.8	241	13992						14233																		1	1	10044	17122	3264.1	3498.7					0
H05	Absolute Quantification	ABS	LARP1-IF4G-La-IP-2016-10-27	Ch1Unknown	RPS6	Manual	26.6	QX200 ddPCR EvaGreen Supermix	532			29.4	25.1	340	14896						15236																		1	1	10044	15576	3232.1	3507.6					0
A07	Absolute Quantification	ABS	LARP1-IF4G-La-IP-2016-10-27	Ch1Unknown	ACTIN	Manual	63.6	QX200 ddPCR EvaGreen Supermix	1272			67.5	61.6	999	17992						18991																		1	1	9892	16897	5302.3	5912.2					66
B07	Absolute Quantification	ABS	LARP1-IF4G-La-IP-2016-10-27	Ch1Unknown	ACTIN	Manual	66.6	QX200 ddPCR EvaGreen Supermix	1332			70.6	64.6	1061	18217						19278																		1	1	9892	17388	5366.2	6027.8					69
C07	Absolute Quantification	ABS	LARP1-IF4G-La-IP-2016-10-27	Ch1Unknown	ACTIN	Manual	61.7	QX200 ddPCR EvaGreen Supermix	1234			65.6	59.7	978	18167						19145																		1	1	9892	17379	5345.9	5960.6					64
D07	Absolute Quantification	ABS	LARP1-IF4G-La-IP-2016-10-27	Ch1Unknown	ACTIN	Manual	120	QX200 ddPCR EvaGreen Supermix	2400			125.4	117.2	1880	17513						19393																		1	1	9892	17319	5298.9	6464.2					123
E07	Absolute Quantification	ABS	LARP1-IF4G-La-IP-2016-10-27	Ch1Unknown	ACTIN	Manual	120	QX200 ddPCR EvaGreen Supermix	2400			125.7	117	1671	15566						17237																		1	1	9892	17286	5282.1	6445.7					123
F07	Absolute Quantification	ABS	LARP1-IF4G-La-IP-2016-10-27	Ch1Unknown	ACTIN	Manual	13.3	QX200 ddPCR EvaGreen Supermix	266			16	12	100	8764						8864																		1	1	9892	16586	3752.6	3897.4					0
G07	Absolute Quantification	ABS	LARP1-IF4G-La-IP-2016-10-27	Ch1Unknown	ACTIN	Manual	105.4	QX200 ddPCR EvaGreen Supermix	2108			111	102.6	1377	14688						16065																		1	1	9892	17164	5324.5	6339.3					108
H07	Absolute Quantification	ABS	LARP1-IF4G-La-IP-2016-10-27	Ch1Unknown	ACTIN	Manual	112.3	QX200 ddPCR EvaGreen Supermix	2246			118.2	109.3	1408	14057						15465																		1	1	9892	17264	5337.2	6423					115
A08	Absolute Quantification	ABS	LARP1-IF4G-La-IP-2016-10-27	Ch1Unknown	ACTIN	Manual	110	QX200 ddPCR EvaGreen Supermix	2200			115.2	107.4	1741	17760						19501																		1	1	9911	17275	5274.9	6346.2					113
B08	Absolute Quantification	ABS	LARP1-IF4G-La-IP-2016-10-27	Ch1Unknown	ACTIN	Manual	0	QX200 ddPCR EvaGreen Supermix	0			0.18	0	0	19919						19919																		1	1	9911	0	4563.4	4563.4					0
C08	Absolute Quantification	ABS	LARP1-IF4G-La-IP-2016-10-27	Ch1Unknown	ACTIN	Manual	0	QX200 ddPCR EvaGreen Supermix	0			0.17	0	0	20256						20256																		1	1	9911	0	4563.1	4563.1					0
D08	Absolute Quantification	ABS	LARP1-IF4G-La-IP-2016-10-27	Ch1Unknown	ACTIN	Manual	0.11	QX200 ddPCR EvaGreen Supermix	2.2			0.37	0.05	2	20547						20549																		1	1	9911	15090	4548.3	4549.3					0
E08	Absolute Quantification	ABS	LARP1-IF4G-La-IP-2016-10-27	Ch1Unknown	ACTIN	Manual	3.7	QX200 ddPCR EvaGreen Supermix	74			5.2	3	29	9251						9280																		1	1	9911	16285	4618.5	4655					0
F08	Absolute Quantification	ABS	LARP1-IF4G-La-IP-2016-10-27	Ch1Unknown	ACTIN	Manual	5.1	QX200 ddPCR EvaGreen Supermix	102			6.4	4.6	78	17824						17902																		1	1	9911	17106	4569.1	4623.7					0
G08	Absolute Quantification	ABS	LARP1-IF4G-La-IP-2016-10-27	Ch1Unknown	ACTIN	Manual	5.7	QX200 ddPCR EvaGreen Supermix	114			7.1	5.1	78	16043						16121																		1	1	9911	17542	4642.3	4704.7					0
H08	Absolute Quantification	ABS	LARP1-IF4G-La-IP-2016-10-27	Ch1Unknown	ACTIN	CHECK	No Call	QX200 ddPCR EvaGreen Supermix						0	0						0																		1	1	9911	0	0	0
A09	Absolute Quantification	ABS	LARP1-IF4G-La-IP-2016-10-27	Ch1Unknown	ACTIN	Manual	1.17	QX200 ddPCR EvaGreen Supermix	23.4			1.78	0.92	19	19118						19137																		1	1	9828	16775	4550.5	4562.6					0
B09	Absolute Quantification	ABS	LARP1-IF4G-La-IP-2016-10-27	Ch1Unknown	ACTIN	Manual	1.4	QX200 ddPCR EvaGreen Supermix	28			2.08	1.13	22	18434						18456																		1	1	9828	16701	4462.7	4477.3					0
C09	Absolute Quantification	ABS	LARP1-IF4G-La-IP-2016-10-27	Ch1Unknown	ACTIN	Manual	1.2	QX200 ddPCR EvaGreen Supermix	24			1.81	0.95	20	19623						19643																		1	1	9828	16113	4488.8	4500.6					0
D09	Absolute Quantification	ABS	LARP1-IF4G-La-IP-2016-10-27	Ch1Unknown	ACTIN	Manual	5.9	QX200 ddPCR EvaGreen Supermix	118			7.1	5.3	99	19704						19803																		1	1	9828	16548	4433.9	4494.4					0
E09	Absolute Quantification	ABS	LARP1-IF4G-La-IP-2016-10-27	Ch1Unknown	ACTIN	Manual	5.3	QX200 ddPCR EvaGreen Supermix	106			6.5	4.7	85	19000						19085																		1	1	9828	16759	4439.4	4494.3					0
F09	Absolute Quantification	ABS	LARP1-IF4G-La-IP-2016-10-27	Ch1Unknown	ACTIN	Manual	4.1	QX200 ddPCR EvaGreen Supermix	82			5.2	3.6	63	18004						18067																		1	1	9828	16463	4404.1	4446.2					0
G09	Absolute Quantification	ABS	LARP1-IF4G-La-IP-2016-10-27	Ch1Unknown	ACTIN	Manual	8.6	QX200 ddPCR EvaGreen Supermix	172			10.1	7.8	112	15338						15450																		1	1	9828	16432	4379.6	4466.9					0
H09	Absolute Quantification	ABS	LARP1-IF4G-La-IP-2016-10-27	Ch1Unknown	ACTIN	Manual	7.5	QX200 ddPCR EvaGreen Supermix	150			8.9	6.8	106	16547						16653																		1	1	9828	16511	4391.2	4468.4					0
A10	Absolute Quantification	ABS	LARP1-IF4G-La-IP-2016-10-27	Ch1Unknown	ACTIN	Manual	5	QX200 ddPCR EvaGreen Supermix	100			7.3	4	23	5437						5460																		1	1	9925	16063	4346.5	4395.8					0
B10	Absolute Quantification	ABS	LARP1-IF4G-La-IP-2016-10-27	Ch1Unknown	ACTIN	Manual	0.2	QX200 ddPCR EvaGreen Supermix	4			0.95	0.05	1	5904						5905																		1	1	9925	14693	4339.3	4341					0
C10	Absolute Quantification	ABS	LARP1-IF4G-La-IP-2016-10-27	Ch1Unknown	ACTIN	Manual	0.2	QX200 ddPCR EvaGreen Supermix	4			1.1	0.1	1	5163						5164																		1	1	9925	15652	4278.3	4280.5					0
D10	Absolute Quantification	ABS	LARP1-IF4G-La-IP-2016-10-27	Ch1Unknown	ACTIN	Manual	0.2	QX200 ddPCR EvaGreen Supermix	4			1.1	0.1	1	4964						4965																		1	1	9925	13173	4340	4341.8					0
E10	Absolute Quantification	ABS	LARP1-IF4G-La-IP-2016-10-27	Ch1Unknown	ACTIN	Manual	17.7	QX200 ddPCR EvaGreen Supermix	354			22	15.8	78	5137						5215																		1	1	9925	16494	4356.4	4538					0
F10	Absolute Quantification	ABS	LARP1-IF4G-La-IP-2016-10-27	Ch1Unknown	ACTIN	Manual	15.8	QX200 ddPCR EvaGreen Supermix	316			19.6	14	77	5705						5782																		1	1	9925	15954	4283.2	4438.6					0
G10	Absolute Quantification	ABS	LARP1-IF4G-La-IP-2016-10-27	Ch1Unknown	ACTIN	Manual	15.3	QX200 ddPCR EvaGreen Supermix	306			19.2	13.5	70	5344						5414																		1	1	9925	16245	4300.6	4455					0
H10	Absolute Quantification	ABS	LARP1-IF4G-La-IP-2016-10-27	Ch1Unknown	ACTIN	CHECK	No Call	QX200 ddPCR EvaGreen Supermix						0	0						0																		1	1	9925	0	0	0
A11	Absolute Quantification	ABS	LARP1-IF4G-La-IP-2016-10-27	Ch1Unknown	ACTIN	Manual	7.6	QX200 ddPCR EvaGreen Supermix	152			9	6.9	113	17420						17533																		1	1	9911	16367	4356.4	4433.9					0
B11	Absolute Quantification	ABS	LARP1-IF4G-La-IP-2016-10-27	Ch1Unknown	ACTIN	Manual	5.2	QX200 ddPCR EvaGreen Supermix	104			6.5	4.7	82	18367						18449																		1	1	9911	16074	4295.7	4348.1					0
C11	Absolute Quantification	ABS	LARP1-IF4G-La-IP-2016-10-27	Ch1Unknown	ACTIN	Manual	6.4	QX200 ddPCR EvaGreen Supermix	128			7.7	5.8	99	18191						18290																		1	1	9911	16320	4326.9	4391.8					0
D11	Absolute Quantification	ABS	LARP1-IF4G-La-IP-2016-10-27	Ch1Unknown	ACTIN	Manual	7.1	QX200 ddPCR EvaGreen Supermix	142			8.5	6.4	106	17491						17597																		1	1	9911	16085	4274	4345.2					0
E11	Absolute Quantification	ABS	LARP1-IF4G-La-IP-2016-10-27	Ch1Unknown	ACTIN	Manual	5.1	QX200 ddPCR EvaGreen Supermix	102			6.3	4.6	81	18610						18691																		1	1	9911	15956	4298.1	4348.7					0
F11	Absolute Quantification	ABS	LARP1-IF4G-La-IP-2016-10-27	Ch1Unknown	ACTIN	Manual	4.1	QX200 ddPCR EvaGreen Supermix	82			5.1	3.6	65	18747						18812																		1	1	9911	16036	4290.8	4331.4					0
G11	Absolute Quantification	ABS	LARP1-IF4G-La-IP-2016-10-27	Ch1Unknown	ACTIN	Manual	3.8	QX200 ddPCR EvaGreen Supermix	76			5	3.3	50	15437						15487																		1	1	9911	16125	4274.2	4312.5					0
H11	Absolute Quantification	ABS	LARP1-IF4G-La-IP-2016-10-27	Ch1Unknown	ACTIN	Manual	5.3	QX200 ddPCR EvaGreen Supermix	106			6.9	4.6	54	11908						11962																		1	1	9911	11276	3313.2	3349.2					0
Well	ExptType	Experiment	Sample	TargetType	Target	Status	Concentration	Supermix	CopiesPer20uLWell	TotalConfMax	TotalConfMin	PoissonConfMax	PoissonConfMin	Positives	Negatives	Ch1+Ch2+	Ch1+Ch2-	Ch1-Ch2+	Ch1-Ch2-	Linkage	AcceptedDroplets	CNV	TotalCNVMax	TotalCNVMin	PoissonCNVMax	PoissonCNVMin	ReferenceCopies	UnknownCopies	Ratio	TotalRatioMax	TotalRatioMin	PoissonRatioMax	PoissonRatioMin	FractionalAbundance	TotalFractionalAbundanceMax	TotalFractionalAbundanceMin	PoissonFractionalAbundanceMax	PoissonFractionalAbundanceMin	ReferenceAssayNumber	TargetAssayNumber	Threshold	MeanAmplitudeofPositives	MeanAmplitudeofNegatives	MeanAmplitudeTotal	ExperimentComments	MergedWells	TotalConfMax68	TotalConfMin68	PoissonConfMax68
A01	Absolute Quantification	ABS	Bruno LARP1	Ch1Unknown		Manual	2213	QX200 ddPCR EvaGreen Supermix	44260			2253	2175	16203	2913						19116																		1	1	10326	20305	5393.4	18032					2234
B01	Absolute Quantification	ABS	Bruno LARP1	Ch1Unknown		Manual	2232	QX200 ddPCR EvaGreen Supermix	44640			2273	2212	16276	2871						19147																		1	1	10326	20666	5465.1	18387					2300
C01	Absolute Quantification	ABS	Bruno LARP1	Ch1Unknown		Manual	2245	QX200 ddPCR EvaGreen Supermix	44900			2286	2225	16249	2829						19078																		1	1	10326	20530	5415.3	18289					2300
D01	Absolute Quantification	ABS	Bruno LARP1	Ch1Unknown		Manual	3195	QX200 ddPCR EvaGreen Supermix	63900			3261	3163	17298	1225						18523																		1	1	10326	20427	5369.6	19431					3200
E01	Absolute Quantification	ABS	Bruno LARP1	Ch1Unknown		Manual	3168	QX200 ddPCR EvaGreen Supermix	63360			3232	3136	17195	1249						18444																		1	1	10326	20524	5304.8	19494					3200
F01	Absolute Quantification	ABS	Bruno LARP1	Ch1Unknown		Manual	3130	QX200 ddPCR EvaGreen Supermix	62600			3191	3100	18469	1388						19857																		1	1	10326	20173	5228.5	19128					3200
G01	Absolute Quantification	ABS	Bruno LARP1	Ch1Unknown		Manual	2805	QX200 ddPCR EvaGreen Supermix	56100			2858	2779	17999	1827						19826																		1	1	10326	20337	5278.6	18950					2800
H01	Absolute Quantification	ABS	Bruno LARP1	Ch1Unknown		Manual	2779	QX200 ddPCR EvaGreen Supermix	55580			2831	2753	17728	1844						19572																		1	1	10326	20580	5299.2	19141					2800
A02	Absolute Quantification	ABS	Bruno LARP1	Ch1Unknown		Manual	2740	QX200 ddPCR EvaGreen Supermix	54800			2791	2715	17820	1923						19743																		1	1	9951	20391	5215.1	18913					2800
B02	Absolute Quantification	ABS	Bruno LARP1	Ch1Unknown		Manual	8.3	QX200 ddPCR EvaGreen Supermix	166			9.7	7.6	133	18718						18851																		1	1	9951	19698	4351.9	4460.2					9.1
C02	Absolute Quantification	ABS	Bruno LARP1	Ch1Unknown		Manual	9.2	QX200 ddPCR EvaGreen Supermix	184			10.7	8.4	143	18288						18431																		1	1	9951	19705	4307.9	4427.3					9.9
D02	Absolute Quantification	ABS	Bruno LARP1	Ch1Unknown		Manual	9.5	QX200 ddPCR EvaGreen Supermix	190			11.1	8.7	143	17564						17707																		1	1	9951	19514	4325.1	4447.8					10
E02	Absolute Quantification	ABS	Bruno LARP1	Ch1Unknown		Manual	39.7	QX200 ddPCR EvaGreen Supermix	794			42.9	38.1	616	17941						18557																		1	1	9951	19885	4307.4	4824.5					41
F02	Absolute Quantification	ABS	Bruno LARP1	Ch1Unknown		Manual	41.4	QX200 ddPCR EvaGreen Supermix	828			44.6	39.8	662	18484						19146																		1	1	9951	19609	4258.6	4789.4					43
G02	Absolute Quantification	ABS	Bruno LARP1	Ch1Unknown		Manual	38.7	QX200 ddPCR EvaGreen Supermix	774			41.8	37.1	606	18131						18737																		1	1	9951	19551	4219	4714.9					40
H02	Absolute Quantification	ABS	Bruno LARP1	Ch1Unknown		CHECK	No Call	QX200 ddPCR EvaGreen Supermix						0	0						0																		1	1	9951	0	0	0
A03	Absolute Quantification	ABS	Bruno LARP1	Ch1Unknown		Manual	6.6	QX200 ddPCR EvaGreen Supermix	132			7.8	6	115	20491						20606																		1	1	9865	18619	4083	4164.2					7.2
B03	Absolute Quantification	ABS	Bruno LARP1	Ch1Unknown		Manual	5.9	QX200 ddPCR EvaGreen Supermix	118			7.2	5.3	94	18589						18683																		1	1	9865	19071	4097.6	4172.9					6.6
C03	Absolute Quantification	ABS	Bruno LARP1	Ch1Unknown		Manual	6	QX200 ddPCR EvaGreen Supermix	120			7.1	5.4	105	20579						20684																		1	1	9865	19237	4107.8	4184.6					6.6
D03	Absolute Quantification	ABS	Bruno LARP1	Ch1Unknown		Manual	211	QX200 ddPCR EvaGreen Supermix	4220			219	208	3228	16400						19628																		1	1	9865	19784	4140.8	6713.4					220
E03	Absolute Quantification	ABS	Bruno LARP1	Ch1Unknown		Manual	217	QX200 ddPCR EvaGreen Supermix	4340			224	213	3140	15524						18664																		1	1	9865	19566	4074.3	6680.6					220
F03	Absolute Quantification	ABS	Bruno LARP1	Ch1Unknown		Manual	206	QX200 ddPCR EvaGreen Supermix	4120			214	202	2673	13946						16619																		1	1	9865	18895	3952.7	6356.1					210
G03	Absolute Quantification	ABS	Bruno LARP1	Ch1Unknown		Manual	19.8	QX200 ddPCR EvaGreen Supermix	396			21.9	18.7	343	20208						20551																		1	1	9865	19634	4069.2	4328.9					21
H03	Absolute Quantification	ABS	Bruno LARP1	Ch1Unknown		Manual	20.9	QX200 ddPCR EvaGreen Supermix	418			23.1	19.8	368	20493						20861																		1	1	9865	19157	3992.7	4260.2					22
A04	Absolute Quantification	ABS	Bruno LARP1	Ch1Unknown		Manual	21.1	QX200 ddPCR EvaGreen Supermix	422			23.5	19.8	295	16321						16616																		1	1	9871	19355	4025.4	4297.6					22
B04	Absolute Quantification	ABS	Bruno LARP1	Ch1Unknown		Manual	3.5	QX200 ddPCR EvaGreen Supermix	70			4.6	3	46	15616						15662																		1	1	9871	18350	4022.3	4064.4					4
C04	Absolute Quantification	ABS	Bruno LARP1	Ch1Unknown		Manual	3.5	QX200 ddPCR EvaGreen Supermix	70			4.6	3	48	16102						16150																		1	1	9871	18517	4037.7	4080.7					4
D04	Absolute Quantification	ABS	Bruno LARP1	Ch1Unknown		Manual	2.6	QX200 ddPCR EvaGreen Supermix	52			3.6	2.2	37	16463						16500																		1	1	9871	18128	3973.3	4005					3.1
E04	Absolute Quantification	ABS	Bruno LARP1	Ch1Unknown		Manual	182	QX200 ddPCR EvaGreen Supermix	3640			189	178	2292	13725						16017																		1	1	9871	19596	3983.5	6217.6					190
F04	Absolute Quantification	ABS	Bruno LARP1	Ch1Unknown		Manual	196	QX200 ddPCR EvaGreen Supermix	3920			203	192	2628	14530						17158																		1	1	9871	19558	3966.5	6354.5					200
G04	Absolute Quantification	ABS	Bruno LARP1	Ch1Unknown		Manual	195	QX200 ddPCR EvaGreen Supermix	3900			202	191	2580	14346						16926																		1	1	9871	19068	3874	6190					200
H04	Absolute Quantification	ABS	Bruno LARP1	Ch1Unknown		CHECK	No Call	QX200 ddPCR EvaGreen Supermix						0	0						0																		1	1	9871	0	0	0
A05	Absolute Quantification	ABS	Bruno LARP1	Ch1Unknown		Manual	54.5	QX200 ddPCR EvaGreen Supermix	1090			58.9	52.3	610	12855						13465																		1	1	9999	20033	3998	4724.4					57
B05	Absolute Quantification	ABS	Bruno LARP1	Ch1Unknown		Manual	54.4	QX200 ddPCR EvaGreen Supermix	1088			58.7	52.2	610	12893						13503																		1	1	9999	19831	3972.4	4688.8					57
C05	Absolute Quantification	ABS	Bruno LARP1	Ch1Unknown		Manual	54.4	QX200 ddPCR EvaGreen Supermix	1088			58.7	52.2	605	12784						13389																		1	1	9999	19699	3940.9	4653					57
D05	Absolute Quantification	ABS	Bruno LARP1	Ch1Unknown		Manual	17.9	QX200 ddPCR EvaGreen Supermix	358			20.4	16.6	197	12859						13056																		1	1	9999	19333	3966.2	4198.1					19
E05	Absolute Quantification	ABS	Bruno LARP1	Ch1Unknown		Manual	16.5	QX200 ddPCR EvaGreen Supermix	330			18.9	15.3	185	13059						13244																		1	1	9999	19682	3964	4183.6					18
F05	Absolute Quantification	ABS	Bruno LARP1	Ch1Unknown		Manual	17.5	QX200 ddPCR EvaGreen Supermix	350			19.9	16.3	209	13951						14160																		1	1	9999	19580	3972.3	4202.7					19
G05	Absolute Quantification	ABS	Bruno LARP1	Ch1Unknown		CHECK	No Call	QX200 ddPCR EvaGreen Supermix						0	0						0																		1	1	9999	0	0	0
H05	Absolute Quantification	ABS	Bruno LARP1	Ch1Unknown		CHECK	No Call	QX200 ddPCR EvaGreen Supermix						0	0						0																		1	1	9999	0	0	0
A07	Absolute Quantification	ABS	Bruno LARP1	Ch1Unknown		Manual	73	QX200 ddPCR EvaGreen Supermix	1460			78.5	70.2	679	10610						11289																		1	1	9991	21850	6549.4	7469.7					76
B07	Absolute Quantification	ABS	Bruno LARP1	Ch1Unknown		Manual	73.1	QX200 ddPCR EvaGreen Supermix	1462			78.5	70.4	714	11138						11852																		1	1	9991	21816	6565.8	7484.6					76
C07	Absolute Quantification	ABS	Bruno LARP1	Ch1Unknown		Manual	71.4	QX200 ddPCR EvaGreen Supermix	1428			76.8	68.7	686	10964						11650																		1	1	9991	21876	6555.5	7457.6					74
D07	Absolute Quantification	ABS	Bruno LARP1	Ch1Unknown		Manual	91.2	QX200 ddPCR EvaGreen Supermix	1824			97.4	88.1	845	10483						11328																		1	1	9991	23072	6813.4	8026.1					94
E07	Absolute Quantification	ABS	Bruno LARP1	Ch1Unknown		Manual	4.8	QX200 ddPCR EvaGreen Supermix	96			6.2	4.1	50	12339						12389																		1	1	9991	19362	5923.8	5978					5.5
F07	Absolute Quantification	ABS	Bruno LARP1	Ch1Unknown		Manual	5.9	QX200 ddPCR EvaGreen Supermix	118			7.4	5.2	64	12812						12876																		1	1	9991	18385	5735.6	5798.4					6.6
G07	Absolute Quantification	ABS	Bruno LARP1	Ch1Unknown		Manual	98.5	QX200 ddPCR EvaGreen Supermix	1970			104.3	95.6	1127	12900						14027																		1	1	9991	21243	6461.5	7649.2					100
H07	Absolute Quantification	ABS	Bruno LARP1	Ch1Unknown		Manual	100.6	QX200 ddPCR EvaGreen Supermix	2012			106.7	97.6	1076	12048						13124																		1	1	9991	21745	6499.2	7749.2					100
A08	Absolute Quantification	ABS	Bruno LARP1	Ch1Unknown		Manual	105.4	QX200 ddPCR EvaGreen Supermix	2108			111.8	102.1	1040	11098						12138																		1	1	9911	21950	6582	7898.7					110
B08	Absolute Quantification	ABS	Bruno LARP1	Ch1Unknown		Manual	2.8	QX200 ddPCR EvaGreen Supermix	56			4	2.3	29	12117						12146																		1	1	9911	16537	5713.3	5739.1					3.4
C08	Absolute Quantification	ABS	Bruno LARP1	Ch1Unknown		Manual	2.5	QX200 ddPCR EvaGreen Supermix	50			3.6	2	27	12753						12780																		1	1	9911	16065	5688.7	5710.7					3
D08	Absolute Quantification	ABS	Bruno LARP1	Ch1Unknown		Manual	4	QX200 ddPCR EvaGreen Supermix	80			5.4	3.4	40	11746						11786																		1	1	9911	17301	5673.2	5712.6					4.7
E08	Absolute Quantification	ABS	Bruno LARP1	Ch1Unknown		Manual	6.3	QX200 ddPCR EvaGreen Supermix	126			7.8	5.6	74	13890						13964																		1	1	9911	17992	5668.5	5733.8					7
F08	Absolute Quantification	ABS	Bruno LARP1	Ch1Unknown		Manual	3.8	QX200 ddPCR EvaGreen Supermix	76			5.1	3.3	46	14099						14145																		1	1	9911	18443	5634.3	5675.9					4.4
G08	Absolute Quantification	ABS	Bruno LARP1	Ch1Unknown		Manual	3.6	QX200 ddPCR EvaGreen Supermix	72			4.8	3.1	44	14350						14394																		1	1	9911	17614	5682.3	5718.8					4.2
H08	Absolute Quantification	ABS	Bruno LARP1	Ch1Unknown		CHECK	No Call	QX200 ddPCR EvaGreen Supermix						0	0						0																		1	1	9911
A09	Absolute Quantification	ABS	Bruno LARP1	Ch1Unknown		Manual	0.8	QX200 ddPCR EvaGreen Supermix	16			1.5	0.4	9	12871						12880																		1	1	12381	20837	5495.1	5505.9					1.13
B09	Absolute Quantification	ABS	Bruno LARP1	Ch1Unknown		Manual	1	QX200 ddPCR EvaGreen Supermix	20			1.8	0.5	11	12614						12625																		1	1	12316	22764	5612.6	5627.6					1.37
C09	Absolute Quantification	ABS	Bruno LARP1	Ch1Unknown		Manual	0.35	QX200 ddPCR EvaGreen Supermix	7			0.83	0.11	4	13357						13361																		1	1	12445	22249	5601.9	5606.9					0.56
D09	Absolute Quantification	ABS	Bruno LARP1	Ch1Unknown		Manual	6.9	QX200 ddPCR EvaGreen Supermix	138			8.6	5.5	75	12687						12762																		1	1	12638	21930	5584.9	5681					7.8
E09	Absolute Quantification	ABS	Bruno LARP1	Ch1Unknown		Manual	6.3	QX200 ddPCR EvaGreen Supermix	126			7.9	4.9	68	12685						12753																		1	1	12252	21892	5536.5	5623.7					7.1
F09	Absolute Quantification	ABS	Bruno LARP1	Ch1Unknown		Manual	7.4	QX200 ddPCR EvaGreen Supermix	148			9	6	98	15480						15578																		1	1	11222	15401	4254.6	4324.7					8.2
G09	Absolute Quantification	ABS	Bruno LARP1	Ch1Unknown		Manual	3.5	QX200 ddPCR EvaGreen Supermix	70			4.7	2.5	40	13354						13394																		1	1	12509	20795	5097	5143.8					4.1
H09	Absolute Quantification	ABS	Bruno LARP1	Ch1Unknown		Manual	3.4	QX200 ddPCR EvaGreen Supermix	68			4.6	2.4	37	12916						12953																		1	1	12703	21906	5465.8	5512.7					3.9
A10	Absolute Quantification	ABS	Bruno LARP1	Ch1Unknown		Manual	4.1	QX200 ddPCR EvaGreen Supermix	82			5.4	3.5	42	12090						12132																		1	1	9951	18699	5589.3	5634.6					4.7
B10	Absolute Quantification	ABS	Bruno LARP1	Ch1Unknown		Manual	1.5	QX200 ddPCR EvaGreen Supermix	30			2.4	1.2	16	12347						12363																		1	1	9951	11117	5570.8	5578					1.9
C10	Absolute Quantification	ABS	Bruno LARP1	Ch1Unknown		Manual	1.1	QX200 ddPCR EvaGreen Supermix	22			1.8	0.8	12	13082						13094																		1	1	9951	12403	5461.2	5467.5					1.4
D10	Absolute Quantification	ABS	Bruno LARP1	Ch1Unknown		Manual	1.8	QX200 ddPCR EvaGreen Supermix	36			2.7	1.4	20	13155						13175																		1	1	9951	14371	5526.3	5539.8					2.2
E10	Absolute Quantification	ABS	Bruno LARP1	Ch1Unknown		Manual	31.2	QX200 ddPCR EvaGreen Supermix	624			34.5	29.5	346	12880						13226																		1	1	9951	21321	5472.3	5886.9					33
F10	Absolute Quantification	ABS	Bruno LARP1	Ch1Unknown		Manual	25.2	QX200 ddPCR EvaGreen Supermix	504			28.2	23.7	281	12963						13244																		1	1	9951	21430	5477.9	5816.3					27
G10	Absolute Quantification	ABS	Bruno LARP1	Ch1Unknown		Manual	28.7	QX200 ddPCR EvaGreen Supermix	574			31.9	27.1	322	13018						13340																		1	1	9951	21872	5554.7	5948.6					30
H10	Absolute Quantification	ABS	Bruno LARP1	Ch1Unknown		CHECK	No Call	QX200 ddPCR EvaGreen Supermix						0	0						0																		1	1	9951
A11	Absolute Quantification	ABS	Bruno LARP1	Ch1Unknown		Manual	7.5	QX200 ddPCR EvaGreen Supermix	150			9.3	6.6	77	12108						12185																		1	1	10044	20488	5532.9	5627.4					8.3
B11	Absolute Quantification	ABS	Bruno LARP1	Ch1Unknown		Manual	6.3	QX200 ddPCR EvaGreen Supermix	126			7.9	5.5	66	12337						12403																		1	1	10044	19847	5550.1	5626.2					7.1
C11	Absolute Quantification	ABS	Bruno LARP1	Ch1Unknown		Manual	6.2	QX200 ddPCR EvaGreen Supermix	124			7.9	5.5	65	12230						12295																		1	1	10044	19590	5549.1	5623.4					7
D11	Absolute Quantification	ABS	Bruno LARP1	Ch1Unknown		Manual	4.4	QX200 ddPCR EvaGreen Supermix	88			5.7	3.8	48	12939						12987																		1	1	10044	18658	5434.6	5483.4					5
E11	Absolute Quantification	ABS	Bruno LARP1	Ch1Unknown		Manual	6.2	QX200 ddPCR EvaGreen Supermix	124			7.8	5.4	66	12576						12642																		1	1	10044	19060	5533.5	5604.1					6.9
F11	Absolute Quantification	ABS	Bruno LARP1	Ch1Unknown		Manual	4.7	QX200 ddPCR EvaGreen Supermix	94			6	4.1	54	13604						13658																		1	1	10044	18226	5566.5	5616.6					5.3
G11	Absolute Quantification	ABS	Bruno LARP1	Ch1Unknown		CHECK	No Call	QX200 ddPCR EvaGreen Supermix						0	0						0																		1	1	10044
H11	Absolute Quantification	ABS	Bruno LARP1	Ch1Unknown		CHECK	No Call	QX200 ddPCR EvaGreen Supermix						0	0						0																		1	1	10044	0	0	0
[truncated: 13 more columns]

## Sheet: Data Analysis, Graph and Stats
DATA ANALYSIS			READING 1	READING 2	READING 3	MEAN	STDEV
eIF4G IP	RPS6	EV	37.3	39.8	36.7	37.9333	1.64418
		LARP1 WT	27.7	27.6	24.7	26.6667	1.70392
		LARP1 R840E/Y883A	45.3	45.7	43.4	44.8	1.22882
	RPL32	EV	39.7	41.4	38.7	39.9333	1.36504
		LARP1 WT	19.8	20.9	21.1	20.6	0.7
		LARP1 R840E/Y883A	54.5	54.4	54.4	54.4333	0.057735
	ACTIN	EV	3.7	5.1	5.7	4.83333	1.02632
		LARP1 WT	8.6	7.5	5	7.03333	1.84481
		LARP1 R840E/Y883A	7.6	5.2	6.4	6.4	1.2
			READING 1	READING 2	READING 3	MEAN	STDEV			STDEV/MEAN	^2
INPUT	RPS6	EV	3900	3780	4030	3903.33	125.033			0.0320324	0.00102608
		LARP1 WT	3980	3730	3950	3886.67	136.504			0.0351211	0.00123349
		LARP1 R840E/Y883A	3820	3720	3750	3763.33	51.316			0.0136358	0.000185935
	RPL32	EV	2213	2232	2245	2230	16.0935			0.00721681	5.20823e-05
		LARP1 WT	3195	3168	3130	3164.33	32.6548			0.0103196	0.000106495
		LARP1 R840E/Y883A	2805	2779	2740	2774.67	32.7159			0.0117909	0.000139026
	ACTIN	EV	118	105.7	121	114.9	8.1074			0.0705605	0.00497879
		LARP1 WT	120	120	107.7	115.9	7.10141			0.0612719	0.00375424
		LARP1 R840E/Y883A	105.4	112.3	110	109.233	3.51331			0.0321633	0.00103448
						MEAN				STDEV/MEAN	^2	X^2+Y^2	SQRT	PROPAGATION STDEV	% PROPAGATION RPS6	% PROPAGATION RPL32	% PROPAGATION ACTIN
eIF4G IP/INPUT	RPS6	EV				0.00971819		1	1	0.043344	0.0018787	0.00290478	0.053896	0.000523772	0.053896
		LARP1 WT				0.00686106		0.706002	0.706002	0.0638969	0.00408281	0.0053163	0.072913	0.000500261	0.0514767
		LARP1 R840E/Y883A				0.0119043		1.22495	1.22495	0.027429	0.000752352	0.000938286	0.0306315	0.000364647	0.0375221
	RPL32	EV				0.0179073		1.84266	1	0.034183	0.00116848	0.00122056	0.0349365	0.000625619	0.0643761	0.0349365
		LARP1 WT				0.00651006		0.669884	0.363542	0.0339806	0.00115468	0.00126117	0.035513	0.000231192	0.0237896	0.0129105
		LARP1 R840E/Y883A				0.019618		2.01869	1.09553	0.00106066	1.12499e-06	0.000140151	0.0118386	0.000232248	0.0238983	0.0129695
	ACTIN	EV				0.0420656		4.32854	1	0.212342	0.0450892	0.050068	0.223759	0.00941254	0.968548		0.218563
		LARP1 WT				0.0606845		6.24442	1.44262	0.262296	0.068799	0.0725532	0.269357	0.0163458	1.68198		0.379556
		LARP1 R840E/Y883A				0.0585902		6.02892	1.39283	0.1875	0.0351562	0.0361907	0.190239	0.0111461	1.14693		0.258817
GRAPHED DATA
